# Supplementary material for: Self-reported sleep patterns in a British population cohort
Source: Sleep Med. 2014 Mar;15(3):295–302. doi: 10.1016/j.sleep.2013.10.015 (PMC3988958; doi:10.1016/j.sleep.2013.10.015)
Supplement: Conflict of interest — ICMJE Form for Disclosure of Potential Conflicts of Interest form. [file mmc1.zip]

Archive with 8 entries (8 files):
- KT COI form.pdf
- NW_270613_COI form.pdf
- NWJWCOI form.pdf
- PS COI.pdf
- RL COI_form.pdf
- YL COI form.pdf
- CB COI.pdf
- FC_COI form.pdf
